# Supplementary material for: Motor strategy during postural control is not muscle fatigue joint-dependent, but muscle fatigue increases postural asymmetry
Source: PLoS One. 2021 Feb 25;16(2):e0247395. doi: 10.1371/journal.pone.0247395 (PMC7906473; doi:10.1371/journal.pone.0247395)
Supplement: S1 Data — (XLSX) [file pone.0247395.s001.xlsx]

## Sheet: Demographic
					Tlin (s)		BORG scale
Participant	Body mass (kg)	Height (m)	Age (years)	Preferred limb	Hip	Ankle	Hip Rest	Hip Fatigue	Ankle Rest	Ankle Fatigue
1	63.45	1.6	21	Right	253	269	6	19	7	19
2	64.35	1.71	24	Left	170	167	6	15	6	16
3	82.5	1.78	21	Right	168	360	6	17	7	18
4	73	1.77	26	Left	148	195	6	15	7	18
5	70.85	1.63	23	Right	105	94	6	18	7	17
6	58.7	1.73	23	Left	97	97	6	20	7	20
7	71	1.72	29	Left	106	189	7	17	6	19
8	90.1	1.86	21	Right	149	279	7	17	6	19
9	108.9	1.8	21	Left	131	182	7	16	6	17
10	68.55	1.69	33	Left	241	508	6	20	7	20
11	70.4	1.72	24	Left	430	955	6	18	7	19
12	72.6	1.71	27	Left	145	261	7	17	6	18
13	87.25	1.73	20	Left	156	311	6	17	7	20
14	83.75	1.79	23	Left	156	303	7	17	6	17
15	65.6	1.68	23	Left	500	154	7	17	6	13
16	84.5	1.79	23	Left	101	164	6	17	7	20
17	64.3	1.74	23	Left	226	190	6	18	7	20
18	61.3	1.76	22	Left	98	339	6	15	7	17
19	85.6	1.78	21	Left	112	171	7	19	6	17
20	92.65	1.81	23	Left	174	228	6	18	7	20

## Sheet: Force
HIP FATIGUE																ANKLE FATIGUE
before fatigue								after fatigue								before fatigue								after fatigue
	Left Limb	Right Limb	force (N)	Db100 (N)	Db10 (N)	VA (N)			Left Limb	Right Limb	force (N)	Db100 (N)	Db10 (N)	VA (N)			Left Limb	Right Limb	force (N)	Db100 (N)	Db10 (N)	VA (N)			Left Limb	Right Limb	force (N)	Db100 (N)	Db10 (N)	VA (N)
Participant 1	176.845	195.304	372.149	22.5553	7.4354	717.519		Participant 1	186.508	222.921	409.428	5.98445	5.60853	692.339		Participant 1	551.274	1219.46	1770.74	335.815	379.264	834.105		Participant 1	585.158	1189.32	1774.48	250.794	270.553	760.101
Participant 2	361.24	292.105	653.345	51.8397	40.7441	975.414		Participant 2	325.986	224.83	550.816	8.4689	5.92577	771.908		Participant 2	890.095	870.09	1760.18	343.07	296.204	892.769		Participant 2	768.514	704.108	1472.62	332.18	278.857	776.695
Participant 3	104.836	47.151	151.987	9.81057	9.62091	958.617		Participant 3	144.63	36.2524	180.882	9.11509	8.73557	787.444		Participant 3	998.67	824.873	1823.54	155.412	149.151	792.123		Participant 3	822.444	657.298	1479.74	146.538	115.285	597.914
Participant 4	237.509	237.509	475.017	51.394	25.8634	905.461		Participant 4	211.832	134.418	346.25	16.8176	11.8059	778.658		Participant 4	874.861	849.959	1724.82	319.576	286.791	888.089		Participant 4	731.1	704.958	1436.06	277.328	237.157	806.871
Participant 5	138.07	253.839	391.909	9.85866	10.5335	917.991		Participant 5	151.333	279.837	431.17	9.47957	9.41765	648.223		Participant 5	881.575	605.249	1486.82	429.237	117.056	855.791		Participant 5	837.301	669.335	1506.64	437.18	123.627	857.82
Participant 6	230.437	342.905	573.343	51.0518	21.231	948.372		Participant 6	196.791	289.401	486.192	26.9923	23.6267	589.47		Participant 6	834.127	760.21	1594.34	313.639	319.252	835.618		Participant 6	558.374	687.044	1245.42	303.756	302.68	874.053
Participant 7	130.451	5.70745	136.159	21.3781	13.1821	955.838		Participant 7	66.3912	5.34107	71.7323	20.7571	16.8366	953.853		Participant 7	677.43	693.557	1370.99	270.307	265.099	827.146		Participant 7	568.035	636.968	1205	269.811	248.732	825.621
Participant 8	586.435	306.122	892.558	42.1686	7.45466	811.426		Participant 8	387.974	142.147	530.121	8.09857	6.52186	719.589		Participant 8	1452.5	1675.27	3127.76	301.197	186.987	881.382		Participant 8	1255.5	1235.37	2490.87	146.832	138.003	702.663
Participant 9	459.2	332.496	791.696	97.9684	18.8347	849.83		Participant 9	379.856	240.407	620.263	20.3521	11.9606	840.498		Participant 9	863.995	948.235	1812.23	391.199	328.034	949.376		Participant 9	909.447	836.627	1746.07	370.26	251.802	838.256
Participant 10	266.181	188.43	454.611	48.7333	24.8654	935.157		Participant 10	252.204	143.711	395.915	16.3288	7.55785	720.338		Participant 10	341.784	546.571	888.355	225.597	250.616	858.28		Participant 10	397.862	471.12	868.982	34.2964	170.198	837.397
Participant 11	410.484	306.61	717.095	51.394	25.8634	904.663		Participant 11	347.254	255.47	602.724	16.8176	11.8059	778.658		Participant 11	1100.7	965.983	2066.69	306.29	288.763	925.938		Participant 11	825.674	753.411	1579.09	228.14	177.965	678.573
Participant 12	190.817	326.747	517.564	51.394	25.8634	904.663		Participant 12	200.314	301.403	501.717	16.8176	11.8059	778.658		Participant 12	982.047	908.082	1890.13	293.024	262.644	945.506		Participant 12	841.591	727.791	1569.38	259.78	204.018	883.4
Participant 13	108.882	115.911	224.793	51.394	25.8634	904.663		Participant 13	101.052	142.674	243.726	16.8176	11.8059	778.658		Participant 13	1007.7	1076.38	2084.08	316.722	304.516	961.271		Participant 13	719.605	978.871	1698.48	277.328	237.157	967.785
Participant 14	228.029	146.608	374.636	16.78	10.2458	932.55		Participant 14	288.871	85.5227	374.394	8.62985	8.34873	923.131		Participant 14	1048.4	884.754	1933.15	392.815	371.061	974.166		Participant 14	594.902	560.895	1155.8	307.318	236.276	953.143
Participant 15	94.6331	184.008	278.642	94.3368	45.6948	940.836		Participant 15	68.7775	174.797	243.575	16.8176	11.8059	778.658		Participant 15	438.821	639.912	1078.73	249.192	302.372	964.177		Participant 15	551.653	464.264	1015.92	254.547	304.459	902.928
Participant 16	88.595	371.279	459.874	75.8054	18.9125	944.286		Participant 16	101.906	241.952	343.857	16.0775	11.2307	946.244		Participant 16	1126.06	897.896	2023.96	560.877	582.872	908.399		Participant 16	599.571	821.874	1421.45	530.36	562.137	700.957
Participant 17	216.326	241.952	458.278	82.9461	35.7951	942.638		Participant 17	184.595	84.5664	269.162	26.585	9.56873	724.123		Participant 17	859.217	884.224	1743.44	361.408	332.25	842.785		Participant 17	772.035	665.16	1437.2	377.989	325.786	910.709
Participant 18	219.155	54.8806	274.036	23.536	3.5911	760.081		Participant 18	144.811	14.3889	159.2	3.1349	2.84721	767.693		Participant 18	1043.7	467	1510.7	213.857	186.986	946.328		Participant 18	1018.82	317.988	1336.81	130.429	128.091	855.98
Participant 19	106.251	331.942	438.193	120.437	91.2038	938.732		Participant 19	82.7856	182.781	265.567	13.4321	5.3978	704.776		Participant 19	1012.28	883.111	1895.39	268.032	241.965	944.197		Participant 19	787.15	698.861	1486.01	248.78	151.118	857.952
Participant 20	128.599	168.218	296.817	53.0981	54.4705	958.091		Participant 20	56.2504	202.068	258.319	58.8283	43.5036	890.245		Participant 20	511.982	398.366	910.348	341.404	301.668	902.772		Participant 20	477.26	317.905	795.165	362.922	279.233	753.811

## Sheet: EMG Posture
	HIP FATIGUE																								ANKLE FATIGUE
	before fatigue												after fatigue												before fatigue												after fatigue
		rms_ta	rms_gm	rms_rf	rms_bf	ta_mf	gm_mf	rf_mf	bf_mf	cocon_TA_GM	cocon_RF_BF			rms_ta	rms_gm	rms_rf	rms_bf	ta_mf	gm_mf	rf_mf	bf_mf	cocon_TA_GM	cocon_RF_BF			rms_ta	rms_gm	rms_rf	rms_bf	ta_mf	gm_mf	rf_mf	bf_mf	cocon_TA_GM	cocon_RF_BF			rms_ta	rms_gm	rms_rf	rms_bf	ta_mf	gm_mf	rf_mf	bf_mf	cocon_TA_GM	cocon_RF_BF
Preferred limb	Participant 1	32.4002	43.7558	61.9689	76.2785	154.806	119.529	124.409	105.356	52.6901	26.2996		Participant 1	34.396	80.5198	68.8312	56.536	170.233	117.904	120.036	105.123	41.7923	14.5845		Participant 1	20.1745	85.2819	60.98	13.9205	180.086	139.967	170.696	180.096	54.4515	38.2946		Participant 1	25.7401	61.89	67.2648	49.4826	150.984	107.269	91.9134	309.639	17.7843	52.6534
	Participant 2	37.9878	114.354	89.3393	9.64402	12.2799	127.352	256.908	89.3894	41.7685	13.0948		Participant 2	34.2638	22.6867	88.9383	1.25143	12.2566	176.259	166.559	88.2127	35.0352	14.1111		Participant 2	47.7862	15.5061	83.7179	37.4871	213.863	242.411	191.049	194.261	69.6906	39.0984		Participant 2	74.387	67.7967	88.7028	41.714	53.7027	318.344	166.94	94.0435	61.9814	45.7131
	Participant 3	70.796	25.7661	69.9537	4.66446	116.913	12.6799	89.9327	114.406	27.1267	43.4662		Participant 3	46.0991	16.4446	64.6305	40.3918	124.337	157.779	130.474	117.222	40.9521	38.8261		Participant 3	50.476	77.8331	64.0816	16.1785	120.051	110.389	186.68	109.927	46.6588	40.2234		Participant 3	72.8407	9.98662	27.8604	48.8502	162.61	124.297	179.999	148.602	47.9569	98.179
	Participant 4	8.82113	22.24	76.5379	65.2755	117.169	116.031	173.6	132.758	32.4077	37.2739		Participant 4	41.9547	20.4365	70.5413	57.1526	124.337	157.779	130.474	117.222	40.9521	38.8261		Participant 4	38.0296	33.1889	74.2755	67.4031	192.188	155.573	182.027	137.209	43.144	43.4155		Participant 4	45.511	50.6017	72.191	74.7278	120.026	232.058	178.305	201.145	57.6874	52.9588
	Participant 5	73.627	57.8564	81.2901	54.8464	236.257	177.339	15.4863	231.216	57.7086	57.4239		Participant 5	73.792	44.8459	80.5806	24.9759	227.822	133.069	12.1399	101.896	52.5485	52.7141		Participant 5	75.5396	42.405	87.6244	40.7445	240.492	170.442	154.479	215.609	48.2904	51.9998		Participant 5	75.2723	51.1041	85.301	59.2298	235.116	174.861	166.315	219.891	51.2674	57.8844
	Participant 6	23.0103	46.7149	68.5556	79.4453	205.899	177.517	183.204	152.341	41.3078	47.6425		Participant 6	8.18549	56.1736	64.0549	88.0457	225.729	192.719	206.219	170.198	49.2403	45.7521		Participant 6	40.7126	56.6405	67.0057	74.1226	120.006	121.962	193.57	119.996	37.8163	53.7658		Participant 6	10.0234	88.2189	70.6112	52.5999	99.236	111.793	183.535	116.156	23.9609	36.3165
	Participant 7	25.4253	137.669	77.0863	63.8901	119.926	119.899	188.419	119.906	46.4513	44.3701		Participant 7	63.9925	1.58454	88.6341	81.6244	63.1522	62.6761	94.1397	62.9655	54.3504	44.884		Participant 7	11.4808	107.78	77.6082	13.0608	120.006	120.009	196.315	93.5127	53.0656	36.742		Participant 7	13.2744	96.5513	77.4783	20.6226	119.966	118.936	193.322	93.296	53.5716	38.2736
	Participant 8	78.146	68.8993	86.2238	30.0525	89.2294	72.2929	84.9394	155.249	14.7353	51.3372		Participant 8	60.0876	51.3861	87.3765	18.9601	180.042	120.046	93.1327	146.799	14.9516	38.7972		Participant 8	61.6703	23.2745	87.4159	0.928525	181.389	28.3065	89.8661	114.549	11.0566	36.221		Participant 8	51.5608	54.9796	88.6085	18.574	103.714	23.4114	99.9381	107.656	18.6234	31.6236
	Participant 9	70.0632	27.4196	65.101	10.1615	27.1432	118.583	168.206	12.0999	41.7114	30.1758		Participant 9	72.6682	114.251	67.0012	12.8746	24.8765	114.006	165.459	12.0366	28.5161	29.9008		Participant 9	56.7222	35.5121	61.8812	10.9602	119.983	17.2599	175.632	15.0366	23.9546	13.8112		Participant 9	55.6443	27.3456	60.9472	0.639829	119.888	27.8887	166.888	18.4509	18.866	10.3763
	Participant 10	66.8807	15.4436	2.32544	88.2313	98.1194	144.51	91.7943	128.885	38.7264	37.2423		Participant 10	118.719	31.1119	11.2542	81.7705	106.598	215.048	125.67	129.286	33.8039	30.459		Participant 10	65.871	68.701	55.6966	87.7495	181.261	209.859	191.21	141.112	61.2729	63.2258		Participant 10	45.6794	46.2116	6.81185	87.2828	104.228	12.7051	133.206	200.649	40.6358	60.5617
	Participant 11	75.967	49.7294	76.2031	7.07148	96.6294	260.218	179.155	210.919	39.8917	23.7338		Participant 11	5.99343	59.9302	78.1297	60.9287	87.7694	292.208	176.185	118.416	49.623	40.0435		Participant 11	51.0115	121.923	77.4944	72.0799	213.862	111.006	177.912	103.029	29.925	60.8953		Participant 11	56.3308	42.0373	75.2255	76.5092	112.819	168.596	174.399	88.1961	21.6312	16.2691
	Participant 12	50.6234	14.7948	65.8276	52.6284	112.449	144.976	135.027	144.976	39.9157	40.2837		Participant 12	47.8463	22.9975	70.5413	57.1526	124.337	157.779	130.474	117.222	40.9521	38.8261		Participant 12	40.7573	70.8527	84.8375	73.1214	213.745	80.4395	309.918	106.129	52.7856	27.7111		Participant 12	51.3225	12.5454	82.7328	20.8649	234.998	12.0933	301.148	99.8027	31.0519	25.1581
	Participant 13	37.9318	57.4797	65.8276	52.6284	112.449	144.976	135.027	144.976	39.9157	40.2837		Participant 13	34.441	42.3191	70.5413	57.1526	124.337	157.779	130.474	117.222	40.9521	38.8261		Participant 13	21.5493	53.9719	75.6048	73.466	118.843	100.078	187.86	154.136	46.7444	54.2918		Participant 13	23.1899	74.8142	58.9012	64.772	187.154	143.813	225.095	141.767	43.3084	51.5216
	Participant 14	55.821	63.6548	61.4789	68.7947	19.7532	255.878	188.685	96.856	58.6778	63.719		Participant 14	34.1346	55.2729	62.16	64.135	56.2999	226.737	179.748	89.3881	56.5289	55.2005		Participant 14	40.8976	34.2404	41.2293	52.0333	180.036	176.691	180.032	101.802	50.4126	62.7678		Participant 14	33.8593	7.67121	46.6045	64.6053	120.012	143.726	135.592	88.4734	44.2463	55.2542
	Participant 15	60.6741	15.4391	60.5248	19.417	38.3201	181.85	182.765	260.61	42.0219	48.6737		Participant 15	51.9519	47.3377	64.1221	71.979	199.252	184.459	172.799	154.192	53.3775	48.8706		Participant 15	53.9523	23.1268	60.6319	37.2196	105.336	127.777	190.372	90.3654	35.7454	49.0445		Participant 15	67.3538	39.2189	50.0195	18.491	109.483	174.012	185.633	91.0578	42.9855	58.1499
	Participant 16	38.5391	7.03532	84.326	79.943	149.658	245.888	185.638	193.126	48.3877	50.113		Participant 16	3.49799	23.2886	84.1083	80.8999	101.476	203.059	179.715	172.536	54.6473	56.2035		Participant 16	181.885	4.64185	84.8748	81.6407	12.3133	12.3999	174.775	145.676	83.8445	13.556		Participant 16	126.428	21.2504	57.0419	77.153	12.3033	12.4133	100.179	98.1393	80.1361	25.3767
	Participant 17	57.8884	29.7767	47.9197	11.337	12.4133	120.229	12.2033	121.746	38.8312	38.7729		Participant 17	56.9879	62.1771	51.1357	32.9922	12.3633	116.269	12.2399	125.436	28.0295	42.2087		Participant 17	12.4237	13.8737	68.8396	41.5841	185.041	114.903	210.435	13.1315	42.2311	18.4163		Participant 17	38.9965	34.2013	53.2765	31.4863	256.115	112.719	266.945	14.3866	52.2768	20.7603
	Participant 18	69.2746	84.3007	85.7907	64.5909	169.626	133.052	183.265	179.985	48.2468	53.6314		Participant 18	73.1547	72.4734	86.5219	32.2978	161.656	149.424	184.798	106.897	46.656	50.2274		Participant 18	72.6092	32.5827	86.9013	68.0541	98.4813	165.266	174.131	194.348	53.4284	51.8146		Participant 18	65.2942	73.013	39.0725	66.0118	159.393	127.186	90.149	201.335	52.5632	66.6039
	Participant 19	31.8098	3.17103	76.7964	59.0217	179.908	14.8358	14.397	124.703	37.2971	50.31		Participant 19	33.1769	3.22357	22.5428	54.9576	179.934	12.8669	12.4037	112.247	37.5597	51.2839		Participant 19	35.7395	60.1284	64.6715	66.2486	240.858	192.942	234.138	154.052	51.0407	36.7975		Participant 19	24.9202	118.775	50.8135	81.4422	179.968	132.253	175.665	196.13	48.2732	39.4373
	Participant 20	60.1404	2.88558	28.6758	68.6504	180.033	211.882	107.472	180.019	10.4945	7.82601		Participant 20	7.41922	11.41	65.1569	75.3142	179.939	207.719	186.335	179.919	18.573	5.97631		Participant 20	52.3318	14.6352	60.8457	90.4865	106.009	180.475	180.932	106.833	54.3818	61.217		Participant 20	52.5692	38.025	2.90457	91.2345	94.176	256.178	97.9693	140.186	58.265	75.8024
	before fatigue												after fatigue												before fatigue												after fatigue
		rms_ta	rms_gm	rms_rf	rms_bf	ta_mf	gm_mf	rf_mf	bf_mf	cocon_TA_GM	cocon_RF_BF			rms_ta	rms_gm	rms_rf	rms_bf	ta_mf	gm_mf	rf_mf	bf_mf	cocon_TA_GM	cocon_RF_BF			rms_ta	rms_gm	rms_rf	rms_bf	ta_mf	gm_mf	rf_mf	bf_mf	cocon_TA_GM	cocon_RF_BF			rms_ta	rms_gm	rms_rf	rms_bf	ta_mf	gm_mf	rf_mf	bf_mf	cocon_TA_GM	cocon_RF_BF
Non-preferred limb	Participant 1	50.6717	89.8845	63.9093	55.8045	120.026	116.383	193.589	119.979	40.846	49.1225		Participant 1	51.7352	41.9459	63.5862	56.8218	120.056	117.904	183.057	108.304	47.5881	35.3603		Participant 1	48.847	37.2063	64.9923	53.1291	180.045	133.048	188.869	142.45	49.2092	32.708		Participant 1	60.7522	53.4631	66.2211	40.1177	95.2265	115.644	178.99	113.879	17.6149	39.499
	Participant 2	84.0302	51.6221	91.4097	48.582	239.345	120.283	108.303	103.263	45.6313	44.8195		Participant 2	88.1295	85.646	91.9576	23.3897	105.419	116.379	109.273	91.8061	34.1844	40.1659		Participant 2	3.82451	20.7039	85.558	53.2217	209.513	200.672	186.973	194.261	44.9142	21.5008		Participant 2	77.918	10.0944	92.1804	56.3847	141.412	110.824	94.7543	94.0435	48.3175	39.6937
	Participant 3	74.8777	38.3166	62.2129	32.7123	16.0932	13.0132	185.785	12.6399	82.1807	21.1467		Participant 3	56.186	135.921	66.8349	0.700726	169.342	142.011	123.72	146.885	44.2154	47.5981		Participant 3	17.5507	100.936	64.0816	24.1095	119.963	130.964	186.68	107.843	51.6585	30.4004		Participant 3	52.1305	0.640875	44.5459	23.3793	143.418	145.358	120.858	162.904	38.6027	48.237
	Participant 4	17.3327	6.25582	77.25	45.2214	115.344	168.143	107.847	157.745	33.3545	40.5447		Participant 4	56.0524	67.5165	78.4347	23.6442	169.342	142.011	123.72	146.885	44.2154	47.5981		Participant 4	10.879	90.9939	65.8128	35.8623	111.451	262.592	214.697	170.623	35.8537	46.295		Participant 4	51.9845	29.4498	63.9415	41.9028	143.418	145.358	120.858	162.904	38.6027	48.237
	Participant 5	88.4553	77.6883	78.6861	43.2119	131.622	212.662	15.4863	105.897	54.6417	43.5777		Participant 5	90.5363	78.4568	75.5298	15.2272	212.245	209.792	12.1299	116.223	51.5024	60.5186		Participant 5	86.5042	74.5679	88.4187	29.4393	202.235	194.192	177.352	114.699	55.9856	33.1116		Participant 5	88.7298	70.0965	87.9988	14.228	109.435	179.676	178.642	113.545	49.1605	37.1071
	Participant 6	69.0685	156.63	68.7002	51.8897	248.036	206.144	189.253	212.461	43.3885	49.9095		Participant 6	70.0302	150.076	70.2513	28.0235	240.92	233.1	181.336	162.404	43.8135	44.8509		Participant 6	43.1187	108.788	40.1092	97.2065	149.992	160.451	120.009	120.016	68.3089	42.0755		Participant 6	79.4378	186.598	72.9018	36.5342	170.056	128.266	91.0994	119.983	34.4208	32.5422
	Participant 7	15.9601	204.943	71.9006	37.9009	177.512	121.766	119.919	119.946	43.1686	37.4563		Participant 7	13.5523	139.397	69.9358	4.23257	144.005	123.102	120.002	104.465	48.9371	35.3042		Participant 7	114.177	212.951	71.3911	22.7645	119.999	122.079	120.039	105.093	20.1256	2.90083		Participant 7	100.396	137.645	68.4752	76.7474	119.919	119.913	119.919	100.863	16.7405	3.60295
	Participant 8	58.8277	54.4432	69.4125	66.6784	68.1595	101.646	188.579	93.6594	41.4358	59.5267		Participant 8	33.4336	10.6865	67.2435	55.6358	120.046	12.1399	180.312	117.013	36.9228	46.8014		Participant 8	34.9736	39.9483	69.3923	39.0019	179.902	109.749	174.312	143.779	47.5009	40.8447		Participant 8	38.614	8.7414	77.3119	59.8785	88.1184	95.2749	136.941	152.907	8.90302	35.0578
	Participant 9	57.4614	81.787	65.2241	72.0886	193.689	182.785	110.906	244.882	49.1401	70.4171		Participant 9	50.5277	80.8732	65.5537	76.0316	83.0661	186.795	114.649	239.582	54.1098	65.3309		Participant 9	18.1146	78.3297	32.5284	69.4191	120.033	175.895	18.7299	224.975	62.9283	86.8131		Participant 9	14.7956	76.173	24.0686	69.9858	134.751	179.038	36.5488	241.384	61.052	85.5175
	Participant 10	33.9405	199.835	79.2246	259.041	138.587	106.75	175.034	13.2897	26.7254	36.9316		Participant 10	7.14842	299.36	76.1241	312.393	171.389	107.711	161.819	12.9211	22.8406	36.4812		Participant 10	34.45	58.79	71.535	51.02	174.192	118.524	74.6128	12.1631	20.4373	36.8469		Participant 10	52.7518	82.8877	75.5811	62.1384	255.629	122.603	203.946	222.243	40.3964	55.0696
	Participant 11	95.9025	20.7795	83.415	71.9597	112.589	122.799	87.1728	206.949	48.3921	39.1837		Participant 11	17.3051	58.9212	85.0559	54.4637	101.663	176.329	83.6161	195.142	52.3715	48.0736		Participant 11	19.5616	34.9298	82.5673	45.387	236.088	173.799	96.496	119.229	59.2407	48.1189		Participant 11	32.7534	47.752	82.6276	55.3905	102.856	159.612	103.509	165.856	22.1652	17.6421
	Participant 12	50.6821	19.4759	76.9026	40.537	166.364	138.502	129.483	154.149	43.7606	47.3476		Participant 12	55.331	1.73423	78.4347	23.6442	169.342	142.011	123.72	146.885	44.2154	47.5981		Participant 12	29.2179	45.0023	74.7712	39.4712	166.119	159.186	130.133	147.08	47.0533	41.4791		Participant 12	51.1963	58.615	63.9415	41.9028	143.418	145.358	120.858	162.904	38.6027	48.237
	Participant 13	30.3009	125.252	76.9026	40.537	166.364	138.502	129.483	154.149	43.7606	47.3476		Participant 13	36.871	85.2639	78.4347	23.6442	169.342	142.011	123.72	146.885	44.2154	47.5981		Participant 13	0.033663	3.68908	74.7712	39.4712	166.119	159.186	130.133	147.08	47.0533	41.4791		Participant 13	31.0276	21.9754	63.9415	41.9028	143.418	145.358	120.858	162.904	38.6027	48.237
	Participant 14	56.7464	10.535	77.3705	53.2969	179.995	174.049	79.9028	166.629	50.2633	54.4956		Participant 14	8.02284	3.3973	74.0641	45.1616	147.011	182.371	86.8984	161.069	47.395	53.7387		Participant 14	21.3053	64.5359	71.238	61.5494	144.972	180.111	118.331	101.802	52.7128	43.2197		Participant 14	53.2814	1.80609	53.4996	71.6273	177.364	199.563	102.751	88.4734	48.7189	75.6989
	Participant 15	78.4324	50.7564	54.9596	67.7002	235.934	223.672	113.194	206.437	46.5098	87.0509		Participant 15	79.9155	69.9401	82.7873	2.43838	208.825	184.679	107.459	100.826	54.5216	57.3092		Participant 15	71.0136	53.4141	83.3501	8.79509	244.562	153.691	113.754	96.7904	55.774	46.5889		Participant 15	73.2499	60.8567	76.3724	25.6153	209.913	180.513	105.745	150.35	53.9632	68.1907
	Participant 16	8.05634	3125.59	73.7667	78.4304	236.617	12.095	163.872	158.621	23.6889	53.0495		Participant 16	7.36223	1271.21	72.2247	80.7224	242.932	12.1633	180.649	214.015	42.0838	54.961		Participant 16	48.7412	187.542	74.4497	79.2748	12.3199	181.345	97.506	221.265	42.0981	22.4522		Participant 16	14.7492	13.8952	44.01	75.6223	12.5332	181.279	85.3294	210.265	33.9479	44.1655
	Participant 17	61.9093	12.4545	44.227	69.4342	120.033	114.906	103.473	229.332	24.9393	60.5195		Participant 17	40.1289	26.1226	39.6178	62.5459	168.369	116.869	103.573	234.932	31.2846	47.248		Participant 17	23.8064	64.8192	42.6156	57.3089	184.66	106.583	155.999	242.033	28.4087	43.2894		Participant 17	1.69987	89.2432	24.9662	59.3255	243.765	103.736	205.025	260.048	42.5234	39.3009
	Participant 18	70.6027	10.2388	83.1189	29.9639	273.105	135.966	104.679	168.146	51.8631	25.7779		Participant 18	46.9298	21.923	74.0385	43.9568	246.604	168.535	91.1364	118.853	57.2552	60.2701		Participant 18	52.0163	12.5682	59.0539	53.6551	234.939	136	87.7314	165.415	55.2824	72.6875		Participant 18	50.7425	21.8329	2.49364	46.6041	101.676	114.751	82.4858	225.427	49.4934	95.5307
	Participant 19	45.4263	31.064	86.7531	77.092	179.958	179.958	84.6847	209.024	66.7698	40.5919		Participant 19	46.5228	25.4805	86.9723	73.1876	179.978	179.972	83.6625	198.582	63.198	38.8038		Participant 19	27.9336	1.1836	84.6394	68.3334	230.452	198.839	114.006	156.629	59.0917	37.1899		Participant 19	20.9723	133.865	81.1549	64.3297	202.221	187.418	113.292	172.305	43.3808	36.438
	Participant 20	41.5624	605.987	74.24	26.09	207.913	180.016	199.023	245.78	14.7514	38.1351		Participant 20	37.2964	523.247	70.9909	11.9931	216.942	144.332	179.952	174.022	19.438	36.3521		Participant 20	74.2473	1.99012	74.7085	54.2285	134.829	126.822	96.2894	208.382	37.4283	59.581		Participant 20	70.8045	45.7604	53.9105	17.8091	129.816	147.616	94.7494	174.889	46.8452	66.7351

## Sheet: CoP Posture
	HIP FATIGUE																						ANKLE FATIGUE
	before fatigue											after fatigue											before fatigue											after fatigue
		ap disp	ml displ	ap vel	ml vel	ap rms	ml rms	area	ap med freq	ml med freq			ap disp	ml displ	ap vel	ml vel	ap rms	ml rms	area	ap med freq	ml med freq			ap disp	ml displ	ap vel	ml vel	ap rms	ml rms	area	ap med freq	ml med freq			ap disp	ml displ	ap vel	ml vel	ap rms	ml rms	area	ap med freq	ml med freq
Preferred limb	Participant 1	288.109	148.7	1.16137	1.22516	0.352045	0.189863	1.25731	0.6	4.2		Participant 1	445.724	169.572	1.31541	1.16595	0.546006	0.214059	2.17318	0.6	1.5		Participant 1	253.236	201.628	1.2822	1.25497	0.325749	0.260366	1.5799	1.3	1.2		Participant 1	272.448	108.179	0.83084	0.737866	0.333058	0.136847	0.854766	0.5	1.3
	Participant 2	304.6	77.7267	0.70855	0.601185	0.397853	0.0998361	0.676853	0.5	2.3		Participant 2	378.254	72.7094	0.833481	0.642522	0.470455	0.0917527	0.809096	0.5	1.9		Participant 2	560.065	119.416	0.950987	0.717028	0.681196	0.185671	1.95127	0.5	1.6		Participant 2	490.477	171.014	1.31382	1.20406	0.605738	0.228656	2.54994	0.6	1.3
	Participant 3	317.898	119.125	0.94458	0.917994	0.406157	0.148215	1.10928	0.6	1.9		Participant 3	241.374	109.039	0.920054	0.899637	0.319247	0.138045	0.843772	1	3.2		Participant 3	324.968	109.355	0.903673	0.908323	0.388337	0.135141	0.971395	0.6	0.47		Participant 3	299.266	69.4408	0.528177	0.49513	0.35084	0.086601	0.417794	0.6	1.4
	Participant 4	399.661	133.764	0.72566	0.61199	0.513206	0.16371	1.4378	0.7	0.4		Participant 4	213.354	60.0135	0.702891	0.604584	0.255047	0.0751412	0.332162	0.6	5.8		Participant 4	580.304	117.235	0.66709	0.61346	0.527681	0.0685013	1.49194	0.4	0.4		Participant 4	612.055	152.366	1.13616	1.04386	0.726982	0.195711	2.57536	0.4	1.8
	Participant 5	179.185	159.153	1.06769	1.07078	0.230342	0.197644	0.846224	1.9	0.7		Participant 5	277.238	159.556	1.0894	1.1103	0.348978	0.197628	1.26122	0.6	1.1		Participant 5	283.24	141.213	0.477825	0.440136	0.558975	0.00588896	1.1622	0.6	2.4		Participant 5	226.234	90.3157	0.672286	0.67022	0.320864	0.199727	1.18763	0.9	1.4
	Participant 6	370.436	89.7317	0.707094	0.746574	0.430824	0.173562	1.35011	0.4	2.8		Participant 6	213.986	71.5683	0.699422	0.698262	0.266334	0.0892172	0.433538	0.5	2.5		Participant 6	171.07	56.5661	0.28856	0.266812	0.590269	0.0567234	0.285875	0.8	0.44		Participant 6	236.063	159.543	1.23679	1.31334	0.30505	0.197252	1.1116	0.9	2.6
	Participant 7	263.122	62.1217	0.692406	0.692189	0.311508	0.0798942	0.447241	0.4	4.5		Participant 7	344.518	166.099	1.53814	1.26423	0.170731	0.560216	2.47874	1.1	1.4		Participant 7	184.898	62.544	0.0992946	0.0934886	0.621562	0.119336	0.326994	0.9	0.55		Participant 7	241.605	152.787	1.17937	1.11799	0.287571	0.191489	0.959108	0.5	1.6
	Participant 8	357.618	143.797	0.903627	0.894898	0.42158	0.178655	1.24788	0.7	1.2		Participant 8	226.426	116.459	1.06862	0.931276	0.281884	0.145871	0.755738	1.8	3.1		Participant 8	306.912	99.5688	0.0899707	0.0798351	0.652856	0.181948	0.882612	0.5	2.7		Participant 8	238.393	57.3539	0.559363	0.510743	0.29905	0.0707599	0.391641	0.5	3
	Participant 9	386.967	61.71	0.653682	0.456578	0.476365	0.0799726	0.719683	0.5	1.7		Participant 9	280.354	86.4633	0.799987	0.502383	0.343786	0.122713	0.793313	1.2	0.8		Participant 9	440.839	61.3085	0.279236	0.253159	0.68415	0.244561	0.819728	0.6	1.3		Participant 9	284.777	122.626	0.791665	0.764642	0.356436	0.197862	1.33268	0.7	2.2
	Participant 10	630.197	143.645	0.759305	0.633123	0.769177	0.166743	1.81097	0.6	1.7		Participant 10	622.555	94.7166	0.745974	0.606457	0.747216	0.121543	1.68879	0.5	1.9		Participant 10	344.962	65.2989	0.468501	0.426482	0.715443	0.307173	0.734106	0.6	2		Participant 10	414.771	158.058	1.14665	1.08004	0.535832	0.201591	2.0116	0.5	1.4
	Participant 11	324.297	61.427	0.57879	0.578463	0.371709	0.0770036	0.519749	0.4	1.2		Participant 11	379.26	75.8162	0.661063	0.596987	0.43356	0.0941688	0.673466	0.6	0.6		Participant 11	264.951	54.7703	0.657766	0.599806	0.746737	0.369785	0.47727	0.7	0.42		Participant 11	233.963	140.211	1.02749	1.06557	0.296665	0.174844	0.978545	0.6	2.3
	Participant 12	364.485	88.808	0.752638	0.619171	0.44786	0.112865	0.921209	1	3.4		Participant 12	320.849	90.7331	0.925812	0.61463	0.3972	0.115026	0.806924	0.9	2.3		Participant 12	300.3	70.3126	0.675616	0.54887	0.387195	0.0919489	0.667138	0.7	2		Participant 12	274.404	153.127	1.11485	1.09417	0.352295	0.194319	1.17994	0.8	1.7
	Participant 13	252.068	49.2275	0.580206	0.51311	0.308579	0.061211	0.322573	0.4	4.3		Participant 13	148.135	54.1364	0.591193	0.502233	0.191644	0.0670701	0.216107	0.8	1.6		Participant 13	266.119	42.0678	0.580033	0.478544	0.32267	0.0523866	0.316629	0.7	0.67		Participant 13	254.977	109.64	0.842713	0.85342	0.313505	0.135506	0.799849	0.8	2.2
	Participant 14	243.66	76.3183	0.54954	0.491888	0.319334	0.11468	0.663944	0.7	0.6		Participant 14	127.386	70.2691	0.64016	0.516986	0.160815	0.163493	0.472278	2.3	0.8		Participant 14	235.316	55.0284	0.523631	0.461493	0.299894	0.0677943	0.377021	0.5	1.4		Participant 14	412.003	133.885	1.03799	1.02822	0.517376	0.167236	1.59117	0.4	2.1
	Participant 15	355.172	269.832	0.739134	0.704894	0.563236	0.342758	2.01758	0.5	0.5		Participant 15	262.436	137.694	0.736477	0.67742	0.506886	0.217966	1.67926	0.8	0.4		Participant 15	288.371	154.647	0.60579	0.598303	0.36862	0.193991	1.41042	0.5	1.5		Participant 15	355.352	151.829	1.15788	1.18803	0.431388	0.190505	1.56079	0.8	1.8
	Participant 16	513.141	63.4641	0.580364	0.503327	0.617035	0.0829304	0.959819	0.4	1.3		Participant 16	266.366	89.6677	0.703801	0.530761	0.318551	0.114329	0.641742	1	1.1		Participant 16	226.83	59.9545	0.606239	0.53471	0.298896	0.0820425	0.465776	0.9	2.3		Participant 16	240.445	135.762	0.901804	0.866334	0.306138	0.183061	0.976883	1	2
	Participant 17	232.406	67.9563	0.690774	0.636785	0.298494	0.0866284	0.474285	0.6	3.2		Participant 17	238.833	76.7165	0.785542	0.752818	0.301265	0.097861	0.537674	0.5	5.6		Participant 17	259.189	88.765	0.656797	0.641645	0.311308	0.134338	0.727471	0.7	1.7		Participant 17	256.309	147.089	1.18712	1.19709	0.3239	0.187926	1.07051	1.1	2
	Participant 18	203.433	84.5248	0.817541	0.730772	0.243783	0.105285	0.452977	0.5	2.7		Participant 18	152.456	79.004	0.864935	0.702232	0.1919	0.0977933	0.350575	1.8	3.3		Participant 18	181.582	81.5621	0.702655	0.703736	0.229748	0.103849	0.444603	0.4	1.1		Participant 18	274.24	150.663	1.26098	1.23005	0.346595	0.188678	1.1998	0.5	2.2
	Participant 19	230.406	167.371	0.637746	0.685039	0.29328	0.319637	1.74153	0.9	1.3		Participant 19	335.95	111.538	0.80909	0.573155	0.439544	0.22644	1.79092	1	1		Participant 19	240.437	112.75	0.624769	0.555099	0.358583	0.177939	1.28206	0.8	1.3		Participant 19	224.383	180.515	1.03836	0.984154	0.316973	0.248672	1.52792	1.4	0.8
	Participant 20	614.537	134.41	0.761539	0.45133	0.756766	0.168356	1.81604	0.8	0.5		Participant 20	343.877	146.643	0.706107	0.525006	0.4159	0.177993	1.1297	0.6	0.7		Participant 20	350.489	72.8511	0.613935	0.473458	0.443665	0.097284	0.82473	0.8	1.2		Participant 20	306.836	104.383	0.807153	0.761993	0.381799	0.132293	0.879506	0.9	3.2
	before fatigue											after fatigue											before fatigue											after fatigue
		ap disp	ml displ	ap vel	ml vel	ap rms	ml rms	area	ap med freq	ml med freq			ap disp	ml displ	ap vel	ml vel	ap rms	ml rms	area	ap med freq	ml med freq			ap disp	ml displ	ap vel	ml vel	ap rms	ml rms	area	ap med freq	ml med freq			ap disp	ml displ	ap vel	ml vel	ap rms	ml rms	area	ap med freq	ml med freq
Non-preferred limb	Participant 1	276.548	78.7302	0.76776	0.684656	0.343149	0.102725	0.661672	0.6	1.8		Participant 1	310.45	93.8455	0.828598	0.67652	0.389509	0.116832	0.820006	0.7	1.6		Participant 1	627.305	190.018	1.34531	1.15764	0.783261	0.235112	3.22877	0.6	1.3		Participant 1	716.324	137.954	0.962281	0.910396	0.825478	0.181674	2.76895	0.5	0.9
	Participant 2	329.005	153.64	1.15568	1.1493	0.402672	0.187135	1.35771	0.5	1.6		Participant 2	375.112	154.922	1.19939	1.1532	0.469107	0.195245	1.66456	0.6	1.1		Participant 2	243.723	84.6499	0.841285	0.642014	0.311561	0.111575	0.576486	1.3	1		Participant 2	280.269	153.956	1.21693	1.09183	0.351948	0.190018	1.22099	1.1	1.6
	Participant 3	280.211	46.4964	0.546322	0.470536	0.352352	0.0585787	0.380296	0.5	2.9		Participant 3	197.28	57.7104	0.576916	0.517948	0.254871	0.0714576	0.281536	0.8	1.3		Participant 3	412.137	137.487	0.996385	0.976427	0.502762	0.17232	1.42893	0.6	2.3		Participant 3	461.567	99.1017	0.650483	0.489453	0.590781	0.119716	1.09653	0.7	0.6
	Participant 4	485.508	140.68	1.07262	1.0041	0.616058	0.173363	1.94078	0.8	0.7		Participant 4	279.836	136.67	0.986202	1.00767	0.339253	0.168769	1.01533	0.6	2.7		Participant 4	524.521	161.193	0.733887	0.646307	0.640363	0.196475	2.436	0.6	0.6		Participant 4	648.557	152.438	1.28134	1.03584	0.801156	0.191053	2.96497	0.5	2.1
	Participant 5	176.213	71.9452	0.671899	0.605785	0.225729	0.091876	0.374461	1.8	2		Participant 5	213.178	89.568	0.693941	0.610951	0.26768	0.149314	0.74354	1.4	0.7		Participant 5	457.514	112.984	0.860896	0.679522	0.576508	0.147349	1.53087	0.663158	1.67895		Participant 5	311.97	119.842	0.623652	0.612064	0.456519	0.161074	1.38128	0.6	1
	Participant 6	460.737	158.886	1.23948	1.20955	0.556368	0.200095	2.04845	0.4	1.3		Participant 6	279.875	134.523	1.23325	1.24809	0.342805	0.168085	1.07784	0.5	4.3		Participant 6	185.794	68.3813	0.677194	0.689951	0.247422	0.121844	0.509839	0.8	3.1		Participant 6	248.947	168.883	1.3415	1.3093	0.323319	0.208878	1.26667	1.4	2
	Participant 7	283.796	119.568	1.07238	1.01864	0.335293	0.144792	0.900618	0.5	3.6		Participant 7	199.103	131.763	1.03338	1.04067	0.246083	0.165985	0.751982	1.2	2.6		Participant 7	374.575	62.9302	0.59537	0.539341	0.469835	0.0807104	0.70878	0.5	2.7		Participant 7	357.815	179.056	1.10247	1.1126	0.451362	0.225596	1.71914	0.6	1
	Participant 8	253.902	84.1195	0.536324	0.50893	0.301784	0.102901	0.543079	0.6	0.9		Participant 8	164.722	76.0317	0.665147	0.48435	0.212839	0.0960056	0.346283	1.9	1.6		Participant 8	415.665	110.354	0.924192	0.801675	0.501291	0.137012	1.33801	0.5	0.4		Participant 8	339.014	96.6419	0.620022	0.504641	0.396196	0.11988	0.689432	0.5	0.6
	Participant 9	220.438	99.6065	0.811377	0.759146	0.272766	0.125481	0.623735	0.6	3.8		Participant 9	227.135	117.012	0.870438	0.791158	0.277063	0.144283	0.718895	1.3	1.3		Participant 9	750.355	125.944	0.926454	0.560728	0.984357	0.178434	2.70163	0.5	0.6		Participant 9	580.055	122.518	0.945352	0.765678	0.727923	0.157733	2.23635	0.5	2
	Participant 10	485.816	172.641	1.13384	1.05044	0.591619	0.213162	2.15247	0.7	1.4		Participant 10	523.378	162.29	1.05779	1.07769	0.625414	0.200199	2.57018	0.6	2		Participant 10	569.663	136.368	0.830768	0.64444	0.707951	0.177283	1.61257	0.4	0.4		Participant 10	292.094	134.254	1.10352	1.08679	0.352097	0.168823	1.1155	0.5	3.6
	Participant 11	331.432	117.689	1.01528	1.0213	0.392016	0.148774	1.08645	0.4	2.8		Participant 11	367.674	140.414	1.09546	1.01866	0.43599	0.173795	1.37055	0.5	1.6		Participant 11	565.851	146.012	0.982659	0.655106	0.734162	0.182491	1.99295	0.6	0.6		Participant 11	674.173	160.924	1.34723	1.1127	0.856464	0.200845	3.13296	0.6	2.7
	Participant 12	315.887	138.132	1.06107	1.08445	0.395314	0.176175	1.27652	1.2	3.5		Participant 12	303.713	134.834	1.11612	1.0781	0.383	0.168374	1.17825	1.4	3		Participant 12	401.532	79.2298	0.832774	0.59034	0.535884	0.102793	1.05005	0.8	2.2		Participant 12	436.028	188.649	1.30665	1.2001	0.551667	0.237478	2.3771	0.9	1.1
	Participant 13	276.916	116.012	0.865359	0.876114	0.337752	0.141267	0.884231	0.4	3.6		Participant 13	192.77	132.345	0.897268	0.851987	0.236883	0.165308	0.710471	1	1.8		Participant 13	336.257	55.9932	0.627426	0.502624	0.40724	0.0814903	0.617655	0.5	2.7		Participant 13	277.576	115.855	0.961153	0.865003	0.347399	0.145432	0.900246	0.4	1.3
	Participant 14	358.769	112.996	0.94931	0.928222	0.430551	0.141679	1.14522	0.5	2.8		Participant 14	191.8	106.954	1.02531	0.913708	0.241819	0.133943	0.607374	2.4	3.2		Participant 14	716.951	160.055	0.711961	0.618428	0.872782	0.204066	2.98648	0.4	0.9		Participant 14	617.674	143.933	0.990979	0.937973	0.760913	0.184217	2.52006	0.5	1.6
	Participant 15	456.77	185.46	1.23767	1.16154	0.539857	0.231145	2.00435	0.4	0.9		Participant 15	328.623	175.409	1.20436	1.2686	0.413571	0.222324	1.73881	0.9	3		Participant 15	309.31	86.1283	0.630107	0.608463	0.387184	0.107606	0.767012	0.5	1.3		Participant 15	455.557	175.105	1.20276	1.1985	0.556407	0.214515	2.03689	0.5	0.7
	Participant 16	664.34	168.758	0.982469	0.921393	0.771043	0.209819	2.43577	0.4	1		Participant 16	324.153	165.075	0.99957	0.918388	0.402028	0.212801	1.36933	1	1.3		Participant 16	423.523	107.391	1.04723	0.590306	0.514458	0.146847	1.38617	0.6	1.5		Participant 16	469.446	179.908	1.23493	0.995865	0.587519	0.223513	2.27956	0.6	1.5
	Participant 17	237.675	190.279	1.13073	1.15211	0.287306	0.241689	1.18555	0.7	0.5		Participant 17	206.628	139.365	1.19526	1.18691	0.263998	0.171163	0.841357	1.7	3.3		Participant 17	315.408	83.5959	0.790323	0.705155	0.394275	0.106113	0.760705	0.8	2.8		Participant 17	246.962	149.497	1.14899	1.1601	0.315882	0.186816	1.0528	0.8	1.1
	Participant 18	253.418	175.906	1.17921	1.16006	0.31487	0.215375	1.25963	0.4	1.4		Participant 18	225.722	136.179	1.21242	1.18692	0.286515	0.170646	0.879715	1.5	3.4		Participant 18	238.775	133.671	1.04253	0.83817	0.300256	0.169898	0.848272	1.5	1.5		Participant 18	270.379	201.189	1.50101	1.24807	0.32841	0.253524	1.55595	1	1.1
	Participant 19	212.557	145.979	0.982404	0.992201	0.268991	0.193193	0.949691	0.9	2		Participant 19	307.181	126.016	1.10824	0.947579	0.397415	0.165991	1.195	0.8	1.7		Participant 19	778.001	130.04	0.999058	0.590315	1.05269	0.177224	2.88174	0.4	0.6		Participant 19	879.306	198.276	1.30944	1.01453	1.17681	0.239906	4.67753	0.5	0.5
	Participant 20	415.141	122.661	0.853897	0.808606	0.521256	0.150666	1.3992	1.3	2.2		Participant 20	472.706	103.966	1.03957	0.870346	0.560694	0.130972	1.36984	0.6	1.5		Participant 20	503.414	87.2616	0.822115	0.553481	0.605922	0.110328	1.25453	0.7	1.8		Participant 20	371.269	129.748	0.915688	0.839331	0.489214	0.159241	1.45978	0.9	1.3
